# Supplementary material for: Impact and Implementation of an Early Years Fundamental Motor Skills Intervention for Children 4–5 Years
Source: Children (Basel). 2024 Apr 1;11(4):416. doi: 10.3390/children11040416 (PMC11048878; doi:10.3390/children11040416)
Supplement: Supplementary file 1 [file children-11-00416-s001.zip]

Archive with 1 entries (1 files):
- children-2893926-supplementary.pdf
